# Supplementary material for: Advanced waveform analysis of diaphragm surface EMG allows for continuous non-invasive assessment of respiratory effort in critically ill patients at different PEEP levels
Source: Crit Care. 2024 Jun 9;28:195. doi: 10.1186/s13054-024-04978-0 (PMC11162564; doi:10.1186/s13054-024-04978-0)
Supplement: Supplementary file 2 — Additional file 1: Signal analysis pipelines. Binders online available at: https://github.com/ReSurfEMG/binders. [file 13054_2024_4978_MOESM2_ESM.zip]

Archive with 24 entries (15 files):
- binders-main/
- binders-main/.gitignore
- binders-main/README.md
- binders-main/environment.yml
- binders-main/neuromuscular_coupling_quality_assessment_for_pub.ipynb
- binders-main/neuromuscular_coupling_quality_assessment_for_pub_synthetic_data.ipynb
- binders-main/synthetic_data/
- binders-main/synthetic_data/HSP001/
- binders-main/synthetic_data/HSP001/XXXX_XX_XX_measurement_01/
- binders-main/synthetic_data/HSP001/XXXX_XX_XX_measurement_01/000/
- binders-main/synthetic_data/HSP001/XXXX_XX_XX_measurement_01/000/Draeger_data_synth.Poly5
- binders-main/synthetic_data/HSP001/XXXX_XX_XX_measurement_01/000/emg_data_synth.Poly5
- binders-main/synthetic_data/HSP001/XXXX_XX_XX_measurement_01/001/
- binders-main/synthetic_data/HSP001/XXXX_XX_XX_measurement_01/001/Draeger_data_synth.Poly5
- binders-main/synthetic_data/HSP001/XXXX_XX_XX_measurement_01/001/emg_data_synth.Poly5
- binders-main/synthetic_data/HSP001/XXXX_XX_XX_measurement_01/002/
- binders-main/synthetic_data/HSP001/XXXX_XX_XX_measurement_01/002/Draeger_data_synth.Poly5
- binders-main/synthetic_data/HSP001/XXXX_XX_XX_measurement_01/002/emg_data_synth.Poly5
- binders-main/synthetic_data/HSP001/XXXX_XX_XX_measurement_01/003/
- binders-main/synthetic_data/HSP001/XXXX_XX_XX_measurement_01/003/Draeger_data_synth.Poly5
- binders-main/synthetic_data/HSP001/XXXX_XX_XX_measurement_01/003/emg_data_synth.Poly5
- binders-main/synthetic_data/HSP001/XXXX_XX_XX_measurement_01/004/
- binders-main/synthetic_data/HSP001/XXXX_XX_XX_measurement_01/004/Draeger_data_synth.Poly5
- binders-main/synthetic_data/HSP001/XXXX_XX_XX_measurement_01/004/emg_data_synth.Poly5
