# Supplementary material for: Advanced waveform analysis of diaphragm surface EMG allows for continuous non-invasive assessment of respiratory effort in critically ill patients at different PEEP levels
Source: Crit Care. 2024 Jun 9;28:195. doi: 10.1186/s13054-024-04978-0 (PMC11162564; doi:10.1186/s13054-024-04978-0)
Supplement: Supplementary file 2 — Additional file 1: Signal analysis pipelines. Binders online available at: https://github.com/ReSurfEMG/binders. [file 13054_2024_4978_MOESM2_ESM.zip › binders-main/environment.yml]

# Conda environment file 
name: resurfemg_binder
channels:
  - conda-forge
dependencies:
  - python=3.9
  - ipympl
  - ipywidgets=7.7.0
  - jupyter=1.0.0
  - matplotlib=3.3.3
  - mne=0.23.4
  - notebook=6.4.10
  - numexpr=2.7.3
  - numpy=1.22.3
  - pandas
  - pip=20.2
  - pycodestyle
  - pyxdf
  - scikit-learn=1.1.1
  - scipy=1.7.1
  - sphinx=4.5.0
  - textdistance=4.2.1
  - tk=8.6.12 
  - neurokit2=0.2.7
  # - resurfemg::resurfemg=0.2.1
  - pip:
    - resurfemg==0.2.1

  
