# Supplementary material for: Advanced waveform analysis of diaphragm surface EMG allows for continuous non-invasive assessment of respiratory effort in critically ill patients at different PEEP levels
Source: Crit Care. 2024 Jun 9;28:195. doi: 10.1186/s13054-024-04978-0 (PMC11162564; doi:10.1186/s13054-024-04978-0)
Supplement: Supplementary file 2 — Additional file 1: Signal analysis pipelines. Binders online available at: https://github.com/ReSurfEMG/binders. [file 13054_2024_4978_MOESM2_ESM.zip › binders-main/neuromuscular_coupling_quality_assessment_for_pub.ipynb]

# %% [markdown]
# Advanced waveform analysis of diaphragm surface EMG allows for continuous non-invasive assessment of respiratory effort in critically ill patients at different PEEP levels

# %% [markdown]
## Read-me
This notebook provides the code used to obtain the neuromuscular coupling (NMCdi) from end-expiratory occlusion pressures (Pocc) in intensive care patients. NMCdi is the relation between the drop in airway pressure (Paw) and diaphragm electrical activity (sEAdi) during Pocc. Thereafter, it evaluates the quality of the Pocc and sEAdi peaks, and evaluates the effect of positive-end expiratory pressure (PEEP) on NMCdi.

The code to consecutively:
1. Imports the required code libraries;
2. Loads the ventilator and sEMG data;
- 2.a Select a patient
- 2.b Select a measurement date, or PEEP trial
- 2.c Select a PEEP-step
3. Selects the time window of interest;
4. Pre-processes the sEMGdi;
5. Calculates the sEMGdi envelope (sEAdi);
6. Calculates the Paw and sEAdi moving baselines;
7. Identifies the Paw and sEAdi peaks;
8. Plots the detected Pocc and sEAdi peaks;
9. Calculates the NMCdi per Pocc;
10. Evaluates the quality of the Pocc and sEAdi peaks;
11. Adds the outcome data to a dataframe
NB Rerun step 2.c - 11 for each PEEP-step
12. Plot the NMCdi versus PEEP

# %% [markdown]
## 1. Import code libraries

# %% [code]
# Standard code libraries
import os
import sys
import glob

import scipy
from scipy import interpolate as interp
from scipy.optimize import curve_fit
import pandas as pd
import numpy as np
import numpy.matlib

import matplotlib.pyplot as plt
import ipywidgets as widgets
from datetime import datetime
%matplotlib widget

# %% [code]
# Custom code libraries from the ReSurfEMG repository
# It uses the ReSurfEMG library version v0.2.1

import resurfemg.preprocessing.ecg_removal as ecg_rm
import resurfemg.preprocessing.envelope as evl
import resurfemg.preprocessing.filtering as filt
import resurfemg.postprocessing.features as feat

from resurfemg.data_connector.tmsisdk_lite import Poly5Reader

# %% [markdown]
## Initiation of output folder for experiments

# %% [code]
root_patient_data_directory = './synthetic_data/'
patient_idx = 0

# %% [markdown]
## 2. Load the ventilator and sEMG data

# %% [markdown]
2.a Select a patient

# %% [code]
# Select the patient of interest
# Expected data structure:
# - Patient_01
# -- Measurement_date_XXXX_XX_01
# --- 001_Baseline
# --- 002_PEEP_step_01
# --- 003_PEEP_step_02
# --- 004_PEEP_step_03
# --- 005_PEEP_step_04
# -- Measurement_date_XXXX_XX_03
# --- 001_Baseline
# --- 002_PEEP_step_01
# --- 003_PEEP_step_02
# --- 004_PEEP_step_03
# --- 005_PEEP_step_04
# -- Patient_02
# -- Measurement_date_XXXX_XX_01
# etc.

# NB Run this cell once per patient!

patient_folders = \
    glob.glob(root_patient_data_directory + '/**/', recursive=False)

patients = []
for folder in patient_folders:
    name = folder.split("/")[-2]
    patients.append(name)

patients.sort()

btn_pt = widgets.Dropdown(  
    options=patients,
    value=patients[patient_idx],
    description='Select patient:',
    disabled=False,
)

date_idx = 0

display(btn_pt)

# %% [markdown]
2.b Select a measurement date, or PEEP trial

# %% [code]
# Select the PEEP trial of interest for the selected patient
# measurement_date ~ PEEP-trial
 
# NB Run this cell once per patient/PEEP trial combination

patient = btn_pt.value
patient_idx =btn_pt.index

measurement_folders = glob.glob(root_patient_data_directory 
                                + '/' + patient 
                                + '/**/',
                                recursive=False
                                )
measurement_dates = []

for folder in measurement_folders:
    name = folder.split("/")[-2]
    measurement_dates.append(name)

measurement_dates.sort()

# Initialise the analysis: empty the output parameter list and start at the 
# first recorded PEEP step (index -4)
big_data_list = []
PEEP_step_idx = -4

btn_measurement = widgets.Dropdown(
    options=measurement_dates,
    value=measurement_dates[date_idx],
    description='Select measurement date:',
    disabled=False,
)
display(btn_measurement)

# %% [markdown]
2.c Select a PEEP step

# %% [code]
# Identify all recordings available for the selected patient/measurement_date

# NB Re-run this cell for each new PEEP trial, as it also empties output 
# parameter list (big_data_list)!

# Identify all PEEP step folders:
measurement_date = btn_measurement.value
date_idx = btn_measurement.index

windows_str = (root_patient_data_directory + '/' + patient + '/' 
               + measurement_date)
root_emg_directory = os.path.join(windows_str)

emg_pattern = os.path.join(root_emg_directory, '**/*.Poly5')
emg_and_vent_files = glob.glob(emg_pattern, recursive=True)

emg_files = []
vent_files = []

for file in emg_and_vent_files:
    if 'Draeger' in file:
        vent_files.append(file)
    else:
        emg_files.append(file)

emg_files.sort()
vent_files.sort()

list_of_numbers_string = []

for i in range(len(emg_files)):
    list_of_numbers_string.append(emg_files[i].split('/')[-2])

# Select the PEEP step of interest. The selection menu initialises at the third 
# but last (index -4) recording. The PEEP steps are named after the folders 
# containing the data files (.poly5) of interest.

btn_PEEP_step = widgets.Dropdown(
    options=list_of_numbers_string,
    value=str(emg_files[PEEP_step_idx].split('/')[-2]),
    description='Picked File:',
    disabled=False,
)
display(btn_PEEP_step)

# %% [code]
# Process selected option: the PEEP step of interest  
PEEP_step_chosen = btn_PEEP_step.value
PEEP_step_idx = int(btn_PEEP_step.index)
emg_file_chosen = emg_files[PEEP_step_idx]
vent_file_chosen = vent_files[PEEP_step_idx]
print("The chosen files are:\n", emg_file_chosen, '\n', vent_file_chosen)

# %% [code]
# Load the EMG and ventilator data recordings from the selected folders.
data_emg = Poly5Reader(emg_file_chosen)
data_vent = Poly5Reader(vent_file_chosen)
data_emg_samples = data_emg.samples[:data_emg.num_samples]
emg_sample_rate = data_emg.sample_rate
data_vent_samples = data_vent.samples[:data_vent.num_samples]
vent_sample_rate = data_vent.sample_rate

# Define the time series of the EMG and ventilator recordings
y_emg = data_emg_samples
y_vent = data_vent_samples

# Define the time axes
t_emg = [i/emg_sample_rate for i in range(len(y_emg[0, :]))]
t_vent = [i/vent_sample_rate for i in range(len(y_vent[0, :]))]

# Default settings for window of interest including the end-expiratory occlusion
# manoeuvres (Pocc)
t_start_default = t_vent[-1]-60
t_end_default = t_vent[-1]-5

# %% [code]
# Plot the raw data
fig, axis = plt.subplots(nrows=3, ncols=2, figsize=(10, 6), sharex=True)

axis[0, 0].grid(True)
axis[0, 0].plot(t_emg, y_emg[0])
axis[0, 0].set(title='sEMG leads')
axis[0, 0].set_ylabel('ECG (uV)')

axis[1, 0].grid(True)
axis[1, 0].plot(t_emg, y_emg[1])
axis[1, 0].set_ylabel('sEMGdi (uV)')
axis[1, 0].set_xlabel('t (s)')
axis[2, 0].axis('off')

axis[0, 1].set(title='Ventilator data')
axis[0, 1].grid(True)
axis[0, 1].plot(t_vent, y_vent[0])
axis[0, 1].set_ylabel('Paw (cmH2O)')

axis[1, 1].grid(True)
axis[1, 1].plot(t_vent, y_vent[1])
axis[1, 1].set_ylabel('F (L/min)')

axis[2, 1].grid(True)
axis[2, 1].plot(t_vent, y_vent[2])
axis[2, 1].set_ylabel('V (mL)')
axis[2, 1].set_xlabel('t (s)')

# %% [markdown]
## 3. Select the time window of interest

# %% [markdown]
Enter the start and end time of the window in which the occlusions occur. Make sure to take some margin around the peaks in the order of a couple of seconds to allow for the filtering algorithms to work properly. On the other hand, if the window is to broad, the algorithms will also take longer to evaluate.

# %% [code]
# Window selection

start_widget = widgets.BoundedFloatText(
    value=np.floor(t_start_default),
    min=1,
    max=t_vent[-1],
    step=1,
    description='Start:',
    disabled=False
)
end_widget = widgets.BoundedFloatText(
    value=np.floor(t_end_default),
    min=1,
    max=t_vent[-1],
    step=1,
    description='End:',
    disabled=False
)
widgets.VBox([start_widget, end_widget])

# %% [code]
# Plot the selected window if valid start and end times are entered
start = start_widget.value  
end = end_widget.value  
if ((0 > start) | (t_vent[-1] < start) | (0 > end) | (t_vent[-1] < end) 
    | (start >= end)):    
    print('Please make sure that 1) the start and end times are within the'  
          +' limits of the recording and 2) that the start time is before the' 
          + ' end time.')
else:
    # Plot the selected window.
    start_s = int(float(start)* emg_sample_rate)
    end_s = min([int(float(end)*emg_sample_rate), len(y_emg[0,:])-1])
    start_vent_s = int(float(start)* vent_sample_rate)
    end_vent_s = min(
        [int(float(end)* vent_sample_rate), len(y_vent[0,:])-1]
    )

    fig, axis = plt.subplots(nrows=3, ncols=2, figsize=(12, 6), sharex='col')
    axis[0, 0].set(title='sEMG leads')
    axis[0, 0].grid(True)
    axis[0, 0].plot(t_emg[int(start_s):int(end_s)], 
                    y_emg[0][int(start_s):int(end_s)])
    axis[0, 0].set_ylabel('ECG (uV)')
    
    axis[1, 0].grid(True)
    axis[1, 0].plot(t_emg[int(start_s):int(end_s)], 
                    y_emg[1][int(start_s):int(end_s)])
    axis[1, 0].set_ylabel('sEMGdi (uV)')
    axis[1, 0].set_xlabel('t (s)')
    
    axis[2, 0].axis('off')

    axis[0, 1].set(title='Ventilator data')
    axis[0, 1].grid(True)
    axis[0, 1].plot(t_vent[int(start_vent_s):int(end_vent_s)], 
                    y_vent[0][int(start_vent_s):int(end_vent_s)])
    axis[0, 1].set_ylabel('Paw (cmH2O)')

    axis[1, 1].grid(True)
    axis[1, 1].plot(t_vent[int(start_vent_s):int(end_vent_s)], 
                    y_vent[1][int(start_vent_s):int(end_vent_s)])
    axis[1, 1].set_ylabel('F (L/min)')
    
    axis[2, 1].grid(True)
    axis[2, 1].plot(t_vent[int(start_vent_s):int(end_vent_s)], 
                    y_vent[2][int(start_vent_s):int(end_vent_s)])
    axis[2, 1].set_ylabel('V (mL)')
    axis[2, 1].set_xlabel('t (s)')

# %% [markdown]
Examine at the selected window:
1. Does it contain all occlusions? If not, adapt the start and/or end time to include all Pocc manoeuvres.
2. Does the window contain limited data before and after the occlusions (~10 s). If noy, you can adapt the start and/or end time to optimise calculation speed.

# %% [markdown]
## 4. Pre-process the sEMGdi

# %% [code]
# Set the default pipeline parameters
# Gating settings
gate_width_default = 0.10
gate_threshold_default = 0.30
gate_ECG_shift_default = -10
gate_twice = False

# RMS window
RMS_window_ms_default = 200

# Peak detection settings
time_shift_default = 0.5 - RMS_window_ms_default/1000/2
P_occ_prominence_factor_default = 0.8
sEAdi_prominence_factor_default = 0.5

# %% [code]
# Eliminate the baseline wander from the data using a band-pass filter
bd_filtered_file_data = filt.emg_bandpass_butter_sample(
    data_emg_samples, 1, 500, 2048, output='sos')
    
processed_data_emg_di = bd_filtered_file_data[1]

# %% [code]
# Gating settings

# Window size to plot the gating results from
plot_window = 5         

# QRS peak detection settings
# peak_fraction = 0.30 (default value)
peak_fraction = gate_threshold_default     # Minimal relative peak height
peak_width = 0.001
peak_dist = int(emg_sample_rate/3)

# Shift of gated in samples relative to detected peaks      
# ECG_shift = -10 (default value)
ECG_shift = gate_ECG_shift_default

# Gate width in seconds
# gate_width = 0.10 (default value)
gate_width = gate_width_default

# %% [markdown]
Apply QRS gating

# %% [code]
# First run of QRS gating

# Detect ECG peaks on 1Hz high-pass filtered signals
ecg = bd_filtered_file_data[0]
ecg_rms = evl.full_rolling_rms(ecg, 10)
max_ecg_rms = max(
    ecg_rms[int(start_s):int(start_s+plot_window*emg_sample_rate)])
min_ecg_rms = min(
    ecg_rms[int(start_s):int(start_s+plot_window*emg_sample_rate)])
peak_height = peak_fraction*(max_ecg_rms - min_ecg_rms)

ECG_peaks, properties  = scipy.signal.find_peaks(
    ecg_rms, 
    height=peak_height, 
    width=peak_width*emg_sample_rate, 
    distance=peak_dist
)

# The RMS filter is not centred. Therefore, shift the ECG peak locations
ECG_peaks = ECG_peaks - ECG_shift

# Filter EXG signals 20Hz high pass
ECG_h20 = filt.emg_bandpass_butter_sample(ecg, 20, 500, 2048, output='sos')
emg_di_h20 = filt.emg_bandpass_butter_sample(
    processed_data_emg_di, 20, 500, 2048, output='sos')

# Gate ECG and EMG signal
# Fill methods 0: Zeros, 1: Interpolate start-end, 2: Average prior data, 
# 3: Moving average
gate_fill_method = 3    
gate_width_samples = int(gate_width*emg_sample_rate)

gate_samples = list()
for i in range(len(ECG_peaks)):
    for k in range(
        int(ECG_peaks[i]-gate_width_samples/2),
        int(ECG_peaks[i]+gate_width_samples/2)
    ):
        gate_samples.append(k)

ECG_gated = ecg_rm.gating(
    ECG_h20, ECG_peaks, gate_width=gate_width_samples, method=3)
emg_di_gated = ecg_rm.gating(
    emg_di_h20, ECG_peaks, gate_width=gate_width_samples, method=3)


# %% [code]
# Second run of QRS gating, if selected with gate_twice == True
# This is usefull, e.g., in case of splitted QRS complex or pacing
if gate_twice == True:
    # Detect ECG peaks on 1Hz high-pass filtered signals
    ecg = ECG_gated
    ecg_rms = evl.full_rolling_rms(ecg, 10)
    max_ecg_rms = max(
        ecg_rms[int(start_s):int(start_s+plot_window*emg_sample_rate)])
    min_ecg_rms = min(
        ecg_rms[int(start_s):int(start_s+plot_window*emg_sample_rate)])
    peak_height = peak_fraction*(max_ecg_rms - min_ecg_rms)

    ECG_peaks, properties  = scipy.signal.find_peaks(
        ecg_rms, 
        height=peak_height, 
        width=peak_width*emg_sample_rate, 
        distance=peak_dist
    )
    # The RMS filter is not centred. Therefore, shift the ECG peak locations
    ECG_peaks = ECG_peaks - ECG_shift

    # Gate ECG and EMG signal
    # Fill methods: 0: Zeros, 1: Interpolate start-end, 2: Average prior data, 
    # 3: Moving average
    gate_fill_method = 3    
    gate_width_samples = int(gate_width*emg_sample_rate)

    gate_samples = list()
    for i in range(len(ECG_peaks)):
        for k in range(
            int(ECG_peaks[i]-gate_width_samples/2),
            int(ECG_peaks[i]+gate_width_samples/2)
        ):
            gate_samples.append(k)

    ECG_gated = ecg_rm.gating(
        ECG_gated, ECG_peaks, gate_width=gate_width_samples, method=3)
    emg_di_gated = ecg_rm.gating(
        emg_di_gated, ECG_peaks, gate_width=gate_width_samples, method=3)

# %% [code]
# Plot gating result
fig, axis = plt.subplots(nrows=4, ncols=1, figsize=(12, 6), sharex=True)
start_i = int(start_s)
end_i = int(start_s+plot_window*2048)
axis[0].grid(True)
axis[0].plot(t_emg[start_i:end_i], bd_filtered_file_data[0, start_i:end_i])
axis[0].set_ylabel('raw ECG (uV)')
axis[0].set(title='leads in EMG')

axis[1].grid(True)
axis[1].plot(t_emg[start_i:end_i], ECG_gated[start_i:end_i])
axis[1].set_ylabel('ECG gated (uV)')

axis[2].grid(True)
axis[2].plot(t_emg[start_i:end_i], emg_di_gated[start_i:end_i])
axis[2].set_ylabel('EMGdi gated (uV)')

axis[3].grid(True)
axis[3].plot(t_emg[start_i:end_i], ecg_rms[start_i:end_i])
axis[3].set_ylabel('ECG rms (uV)')
axis[3].hlines(
    y=peak_height, 
    xmin=t_emg[start_i], 
    xmax=t_emg[end_i],
    color = "C1"
)
axis[3].set_xlabel('t (s)')

for idx in range(len(ECG_peaks)):
    if ((ECG_peaks[idx] > int(start_s)) 
        & (ECG_peaks[idx] < int(start_s+plot_window*2048))):
        axis[3].plot(t_emg[ECG_peaks[idx]], ecg_rms[ECG_peaks[idx]],'rx')


# %% [markdown]
## 5. Calculate the sEMGdi envelope (sEAdi)

# %% [code]
# Calculate the moving-RMS over the sEMG signal
# RMS_window_ms = 200 (default value)
RMS_window_ms = RMS_window_ms_default

RMS_windows_samp = int(RMS_window_ms / 1000 *  emg_sample_rate)

# Pad the EMG signal before gating to get a centralised, rather than a causal
# moving RMS signal
pre_samp = int(np.ceil(RMS_windows_samp/2))
post_samp = int(np.floor(RMS_windows_samp/2))
padding_pre = np.zeros((pre_samp,))
padding_end = np.zeros((post_samp,))
emg_di_gated_padded = np.concatenate((padding_pre, emg_di_gated, padding_end))

sEAdi_padded = evl.full_rolling_rms(emg_di_gated_padded, RMS_windows_samp)
sEAdi = sEAdi_padded[:-RMS_windows_samp]

# Plot RMS results
fig, axis = plt.subplots(nrows=3, ncols=1, figsize=(12, 6), sharex=True)
axis[0].set(title='leads in EMG')
axis[0].grid(True)
axis[0].plot(t_emg[int(start_s):int(end_s)], 
             processed_data_emg_di[int(start_s):int(end_s)])
axis[0].plot(t_emg[int(start_s):int(end_s)], sEAdi[int(start_s):int(end_s)])
axis[0].set_ylabel('sEMGdi (uV)')

axis[1].grid(True)
axis[1].plot(t_emg[int(start_s):int(end_s)], sEAdi[int(start_s):int(end_s)])
axis[1].set_ylabel('sEAdi (uV)')

axis[2].grid(True)
axis[2].plot(t_vent[int(start_vent_s):int(end_vent_s)], 
             y_vent[0][int(start_vent_s):int(end_vent_s)])
axis[2].set_ylabel('Paw (cmH2O)')
axis[2].set_xlabel('t (s)')

# %% [markdown]
## 6. Calculate the Paw and sEAdi moving baselines

# %% [code]
# Old moving baseline on pressure and EMG signals for baseline crossing 
# detection in accordance with Graßhoff et al. (2021)

baseline_W_emg = 5 * emg_sample_rate  # window length
baseline_W_vent = 5 * vent_sample_rate  # window length

sEAdi_rolling_baseline_old = np.zeros(
    (len(sEAdi[int(start_s):int(end_s)]), ))

for idx in range(0, int(end_s)-int(start_s), int(emg_sample_rate/5)):
    start_i = max([int(start_s), int(start_s)+idx-int(baseline_W_emg/2)])
    end_i = min([int(end_s), int(start_s)+idx+int(baseline_W_emg/2)])
    baseline_value_emg_di = np.percentile(
        sEAdi[start_i:end_i], 33)
    
    for i in range(idx, 
                   min([idx+int(emg_sample_rate/5), int(end_s)-int(start_s)])
    ):
        sEAdi_rolling_baseline_old[i] = baseline_value_emg_di

# %% [code]
# Augmented moving baseline for EMG signals for baseline crossing detection

# Baseline windows
baseline_W_emg = int(7.5 * emg_sample_rate)  # window length
baseline_W_vent = int(7.5 * vent_sample_rate)  # window length

# 1. Calculate the default moving baselines
P_rolling_baseline = np.zeros(
    (len(y_vent[0, int(start_vent_s):int(end_vent_s)]), ))
sEAdi_rolling_baseline = np.zeros(
    (len(sEAdi[int(start_s):int(end_s)]), ))

# 1.a Calculate the moving baseline over the Paw signal over a 7.5s window
for idx in range(0, 
                 int(end_vent_s)-int(start_vent_s), 
                 int(vent_sample_rate/5)
):
    start_i = max([int(start_vent_s), int(
        start_vent_s)+idx-int(baseline_W_vent/2)])
    end_i = min([int(end_vent_s), int(start_vent_s) +
                idx+int(baseline_W_vent/2)])
    P_rolling_baseline[idx] = np.percentile(y_vent[0, start_i:end_i], 33)

    baseline_value_P = np.percentile(y_vent[0, start_i:end_i], 33)
    for i in range(idx, 
            min([idx+int(vent_sample_rate/5), 
                 int(end_vent_s)-int(start_vent_s)])
    ):
        P_rolling_baseline[i] = baseline_value_P

# 1.b. Calculate the "default" moving baseline over the sEAdi data over a 7.5s 
#     window
for idx in range(0, int(end_s)-int(start_s), int(emg_sample_rate/5)):
    start_i = max([int(start_s), int(start_s)+idx-int(baseline_W_emg/2)])
    end_i = min([int(end_s), int(start_s)+idx+int(baseline_W_emg/2)])
    baseline_value_emg_di = np.percentile(
        sEAdi[start_i:end_i], 33)
    
    for i in range(idx, 
                   min([idx+int(emg_sample_rate/5), int(end_s)-int(start_s)])
    ):
        sEAdi_rolling_baseline[i] = baseline_value_emg_di

# 2. Calculate the augmented moving baselines for the sEAdi data
# 2.a. Rolling standard deviation and mean over 7.5s window
di_baseline_series = pd.Series(sEAdi_rolling_baseline)
di_baseline_std = di_baseline_series.rolling(baseline_W_emg, 
                                 min_periods=1, 
                                 center=True).std().values
di_baseline_mean = di_baseline_series.rolling(baseline_W_emg, 
                                 min_periods=1, 
                                 center=True).mean().values

# 2.b. Augmented signal: EMG + abs([dEMG/dt]_smoothed)
ma_window = window=emg_sample_rate//2
augmented_perc = 25
perc_window = emg_sample_rate

y_di_RMS = sEAdi[int(start_s):int(end_s)]
s_di = pd.Series(y_di_RMS - sEAdi_rolling_baseline)
sEAdi_MA = s_di.rolling(window=ma_window, center=True).mean().values
dsEAdi_dt = (sEAdi_MA[1:] - sEAdi_MA[:-1] ) * emg_sample_rate
sEAdi_aug = y_di_RMS[:-1] + np.abs(dsEAdi_dt)

# 2.c. Run the moving median filter over the augmented signal to obtain the 
#       baseline
sEAdi_aug_rolling_baseline = np.zeros(
    (len(sEAdi[int(start_s):int(end_s)-1]), ))

for idx in range(0, int(end_s-1)-int(start_s), perc_window):
    start_i = max([0, idx-int(baseline_W_emg)])
    end_i = min([int(end_s-start_s-1), idx+int(baseline_W_emg)])

    baseline_value_emg_di = np.nanpercentile(
        sEAdi_aug[start_i:end_i], augmented_perc)
    
    for i in range(idx, 
                   min([idx+int(perc_window), int(end_s-1)-int(start_s)])
    ):
        sEAdi_aug_rolling_baseline[i] = 1.2 * baseline_value_emg_di

# %% [markdown]
## 7. Identify the Pocc and sEAdi peaks of interest

# %% [markdown]
End-expiratory occlusion (Pocc) detection

# %% [code]
# # Peak detection settings
# P_occ_prominence_factor = 0.8 (default value)
P_occ_prominence_factor = P_occ_prominence_factor_default

print("The Pocc detection threshold is set at:\n", 
      100*P_occ_prominence_factor, '%')

# %% [code]
# Detect the set PEEP level

# Find end-expiration samples by finding the minimal values in V_vent
V_vent_up_to_start = y_vent[2][:int(start_vent_s)]
V_ee_PKS, _ = scipy.signal.find_peaks(-V_vent_up_to_start)

# Calculate PEEP as the median value of Paw at end-expiration
PEEP_set = np.round(np.median(y_vent[0, V_ee_PKS])-1)/2*2+1

print("The detected PEEP level is:\n", PEEP_set, ' cmH2O')

# %% [code]
# Detect (negative) occlussion peaks in pressure signal
treshold = 0
width = int(0.1 * vent_sample_rate)
prominence = P_occ_prominence_factor *np.abs( PEEP_set - min(y_vent[0]))
height = -(PEEP_set - P_occ_prominence_factor * 
           np.abs( PEEP_set - min(y_vent[0])))
distance = int(0.5 * vent_sample_rate)

Paw_sel = y_vent[0, int(start_vent_s):int(end_vent_s)]
P_occ_peaks, properties  = scipy.signal.find_peaks(
    -Paw_sel, 
    height=height, 
    prominence=prominence, 
    width=width, 
    distance=distance
)

# Detect Pocc on- and offset using moving baseline crossings
PEEP_crossings_idx = np.argwhere(
    np.diff(np.sign(Paw_sel - P_rolling_baseline)) != 0)

P_occ_starts = np.zeros((len(P_occ_peaks),), dtype=int)
P_occ_ends = np.zeros((len(P_occ_peaks),), dtype=int)
for idx in range(len(P_occ_peaks)):
    PEEP_crossings_idx_sub = np.sign(
        Paw_sel[:P_occ_peaks[idx]] - P_rolling_baseline[:P_occ_peaks[idx]])
    a = np.argmin(
        P_occ_peaks[idx] - np.argwhere(np.diff(PEEP_crossings_idx_sub) != 0))
    P_occ_starts[idx] = int(PEEP_crossings_idx[a])
    P_occ_ends[idx] = int(PEEP_crossings_idx[a+1])

# %% [code]
# Data sanity check: Make sure occlusion manoeuvres have been detected
if len(P_occ_starts) == 0 or len(P_occ_peaks) ==0  or len(P_occ_ends) == 0:
    print('No occlussion peaks were detected in the selected window,' 
          + 'please examine the data. Selected another window or file, '
          + 'accordingly')
elif len(P_occ_starts) != len(P_occ_peaks):
    print('Less Pocc peak onsets have been detected than the detected number of'
          + 'peaks. Please examine the data. Selected another window or file, '
          + 'accordingly')
elif len(P_occ_ends) != len(P_occ_peaks):
    print('Less Pocc peak offsets have been detected than the detected number ' 
          + 'ofpeaks. Please examine the data. Selected another window or file,'
          + ' accordingly')
else:
    print(str(len(P_occ_starts)) + ' Pocc manoeuvre(s) were detected. ', 
          'You may continue!')

# %% [markdown]
sEAdi peak detection

# %% [code]
# EMG peak detection parameters:

# Threshold peak height as fraction of max peak height 
# sEAdi_prominence_factor = 0.5 (default value)
sEAdi_prominence_factor = sEAdi_prominence_factor_default

# Draeger delay
# time_shift_default = 0.5 (default value)
time_shift = time_shift_default = 0.5 - RMS_window_ms/1000/2

emg_peak_width = 0.2
percentile_border = 90

print("The sEAdi detection threshold is set at:\n", 
      100*sEAdi_prominence_factor, '%')

# %% [code]
# Find diaphragm EMG peaks and baseline crossings using the old baseline

y_di_RMS = sEAdi[int(start_s):int(end_s)]
treshold = 0
width = int(emg_peak_width * emg_sample_rate)
prominence = sEAdi_prominence_factor * \
    (np.nanpercentile(y_di_RMS - sEAdi_rolling_baseline_old, 75) 
     + np.nanpercentile(y_di_RMS - sEAdi_rolling_baseline_old, 50))
EMG_peaks_di, properties = scipy.signal.find_peaks(
    y_di_RMS, height=treshold, prominence=prominence, width=width)

# Link EMG peak closest to occlusion pressures
sEAdi_occ_peaks = np.zeros((len(P_occ_peaks),), dtype=int)
PKS_idx = np.zeros((len(P_occ_peaks),), dtype=int)
for idx in range(len(P_occ_peaks)):
    P_occ_peak_converted = P_occ_peaks[idx]/vent_sample_rate*emg_sample_rate
    PKS_idx[idx] = np.argmin(
        np.abs(EMG_peaks_di + time_shift * emg_sample_rate 
               - P_occ_peak_converted)
    )

    sEAdi_occ_peaks[idx] = EMG_peaks_di[PKS_idx[idx]]

# Detect the sEAdi on- and offsets
baseline_crossings_idx = np.argwhere(
    np.diff(np.sign(y_di_RMS - sEAdi_rolling_baseline_old)) != 0)

sEAdi_occ_starts_old = np.zeros((len(P_occ_peaks),), dtype=int)
sEAdi_occ_ends_old = np.zeros((len(P_occ_peaks),), dtype=int)
for idx in range(len(P_occ_peaks)):
    baseline_crossings_idx_sub = np.sign(
        y_di_RMS[:sEAdi_occ_peaks[idx]] 
        - sEAdi_rolling_baseline_old[:sEAdi_occ_peaks[idx]]
    )
    a = np.argmin(
        sEAdi_occ_peaks[idx] 
        - np.argwhere(np.diff(baseline_crossings_idx_sub) != 0))
    
    sEAdi_occ_starts_old[idx] = int(baseline_crossings_idx[a])
    
    if a < len(baseline_crossings_idx) - 1:
        sEAdi_occ_ends_old[idx] = int(baseline_crossings_idx[a+1])
    else:
        sEAdi_occ_ends_old[idx] = len(y_di_RMS) - 1 

# %% [code]
# Data sanity check: Make sure sEAdi peaks have been detected correctly
if (any(sEAdi_occ_starts_old == 0) or any(sEAdi_occ_peaks == 0)  
    or any(sEAdi_occ_ends_old == 0)):
    print('The number of detected sEAdi onsets, peaks, offsets using the old '
          + 'moving baseline method, is not the same as the number of detected '
          + 'occlusions, please examine the data. Selected another window or '
          + 'file, accordingly')
else:
    print(str(len(sEAdi_occ_peaks)) + ' sEAdi peak(s) were detected using the '
          'old moving baseline method. You may continue!')

# %% [code]
# Find diaphragm sEAdi peaks and baseline crossings using the new baseline

y_di_RMS = sEAdi[int(start_s):int(end_s)]
treshold = 0
width = int(emg_peak_width * emg_sample_rate)
prominence = sEAdi_prominence_factor * \
    (np.nanpercentile(y_di_RMS - sEAdi_rolling_baseline, 75) 
     + np.nanpercentile(y_di_RMS - sEAdi_rolling_baseline, 50))
EMG_peaks_di, properties = scipy.signal.find_peaks(
    y_di_RMS, height=treshold, prominence=prominence, width=width)

# Link EMG peak closest to occlusion pressures
sEAdi_occ_peaks = np.zeros((len(P_occ_peaks),), dtype=int)
PKS_idx = np.zeros((len(P_occ_peaks),), dtype=int)
for idx in range(len(P_occ_peaks)):
    P_occ_peak_converted = P_occ_peaks[idx]/vent_sample_rate*emg_sample_rate
    PKS_idx[idx] = np.argmin(
        np.abs(EMG_peaks_di + time_shift_default * emg_sample_rate 
               - P_occ_peak_converted)
    )

    sEAdi_occ_peaks[idx] = EMG_peaks_di[PKS_idx[idx]]

# Amplify the augmented moving baseline according to the Coefficient of 
# Variation (CoV = std/mean)
sEAdi_rolling_baseline_aug = sEAdi_rolling_baseline * (1+ 
    np.nanmedian(y_di_RMS[sEAdi_occ_peaks]) * di_baseline_std 
    / di_baseline_mean **2
)

# Detect the sEAdi on- and offsets 
baseline_crossings_idx = np.argwhere(
    np.diff(np.sign(y_di_RMS - sEAdi_rolling_baseline_aug)) != 0)

sEAdi_occ_starts_new = np.zeros((len(P_occ_peaks),), dtype=int)
sEAdi_occ_ends_new = np.zeros((len(P_occ_peaks),), dtype=int)
for idx in range(len(P_occ_peaks)):
    baseline_crossings_idx_sub = np.sign(
        y_di_RMS[:sEAdi_occ_peaks[idx]] 
        - sEAdi_rolling_baseline_aug[:sEAdi_occ_peaks[idx]]
    )
    a = np.argmin(
        sEAdi_occ_peaks[idx] 
        - np.argwhere(np.diff(baseline_crossings_idx_sub) != 0))
    
    sEAdi_occ_starts_new[idx] = int(baseline_crossings_idx[a])
    
    if a < len(baseline_crossings_idx) - 1:
        sEAdi_occ_ends_new[idx] = int(baseline_crossings_idx[a+1])
    else:
        sEAdi_occ_ends_new[idx] = len(y_di_RMS) - 1 

# %% [code]
# Data sanity check: Make sure sEAdi peaks have been detected correctly
if (any(sEAdi_occ_starts_new == 0) or any(sEAdi_occ_peaks == 0)  
    or any(sEAdi_occ_ends_new == 0)):
    print('The number of detected sEAdi onsets, peaks, offsets using the new '
          + 'moving baseline method, is not the same as the number of detected '
          + 'occlusions, please examine the data. Selected another window or '
          + 'file, accordingly')
else:
    print(str(len(sEAdi_occ_peaks)) + ' sEAdi peak(s) were detected using the '
          'new moving baseline method. You may continue!')

# %% [code]
# Plot the old and new moving baseline crossings

fig_5, axis = plt.subplots(nrows=2, ncols=max([len(
    P_occ_peaks),2]), figsize=(12, 6), sharex='col', sharey='row')

# Show EMG and Paw data for entire window
t_plot_start = np.min(
    [[P_occ_starts / vent_sample_rate], 
     [sEAdi_occ_starts_new / emg_sample_rate],
     [sEAdi_occ_starts_old / emg_sample_rate]], axis=0)[0] - 0.5
t_plot_end = np.max(
    [[P_occ_ends / vent_sample_rate], 
     [sEAdi_occ_ends_new / emg_sample_rate], 
     [sEAdi_occ_ends_old / emg_sample_rate]], axis=0)[0] + 0.5

for idx in range(len(sEAdi_occ_peaks)):
    start_i = sEAdi_occ_starts_new[idx]
    end_i = sEAdi_occ_ends_new[idx]
    start_plot_i = max([int(t_plot_start[idx] * emg_sample_rate), 0])
    end_plot_i = min([int(t_plot_end[idx] * emg_sample_rate), len(y_di_RMS)-1])
    
    baseline_start_i = max([0, sEAdi_occ_peaks[idx] - 5*emg_sample_rate])
    baseline_end_i = min(
        [len(y_di_RMS) - 1, sEAdi_occ_peaks[idx] + 5*emg_sample_rate])
    
    # Plot sEAdi and the old and new moving baseline
    axis[0, idx].grid(True)
    axis[0, idx].plot(t_emg[start_plot_i:end_plot_i+1], 
                      y_di_RMS[start_plot_i:end_plot_i+1])
    axis[0, idx].plot(t_emg[start_plot_i:end_plot_i+1],
                      sEAdi_rolling_baseline_aug[start_plot_i:end_plot_i+1])
    axis[0, idx].plot(t_emg[start_plot_i:end_plot_i+1],
                      sEAdi_rolling_baseline_old[start_plot_i:end_plot_i+1],
                      'k')
    
    # Highlight the baseline crossings and the peak
    axis[0, idx].plot(t_emg[sEAdi_occ_starts_old[idx]], 
                      y_di_RMS[sEAdi_occ_starts_old[idx]], '*g')
    axis[0, idx].plot(t_emg[sEAdi_occ_ends_old[idx]], 
                      y_di_RMS[sEAdi_occ_ends_old[idx]], '*g')
    axis[0, idx].plot(t_emg[sEAdi_occ_peaks[idx]],
                      y_di_RMS[sEAdi_occ_peaks[idx]], '*r')
    axis[0, idx].plot(t_emg[start_i], y_di_RMS[start_i], '*r')
    axis[0, idx].plot(t_emg[end_i], y_di_RMS[end_i], '*r')
    
axis[0, 0].set_ylabel('sEAdi (uV)')

# Plot the corresponding Poccs
PTP_occs = np.zeros((len(P_occ_peaks),))
Paw_max = np.zeros((len(P_occ_peaks),))
PTP_occ_baseline = np.zeros((len(P_occ_peaks),))
for idx in range(len(P_occ_peaks)):
    start_i = P_occ_starts[idx]
    end_i = P_occ_ends[idx]
    start_plot_i = max([int(t_plot_start[idx] * vent_sample_rate), 0])
    end_plot_i = min(
        [int(t_plot_end[idx] * vent_sample_rate), len(Paw_sel)-1])


    baseline_start_i = max([0, P_occ_peaks[idx] - 5*vent_sample_rate])
    baseline_end_i = \
        min([len(Paw_sel) - 1, P_occ_peaks[idx] + 5*vent_sample_rate])
    Paw_max[idx] = max(P_rolling_baseline[baseline_start_i:baseline_end_i])

    axis[1, idx].grid(True)
    axis[1, idx].plot(t_vent[start_plot_i:end_plot_i+1], 
                      Paw_sel[start_plot_i:end_plot_i+1])
    axis[1, idx].plot(t_vent[start_plot_i:end_plot_i+1],
                      P_rolling_baseline[start_plot_i:end_plot_i+1])    
    axis[1, idx].plot([t_vent[start_i], t_vent[end_i+1]], 
                      [Paw_max[idx], Paw_max[idx]], 'c')
    axis[1, idx].plot([t_vent[start_i], t_vent[start_i]], 
                      [Paw_sel[start_i], Paw_max[idx]], 'c')
    axis[1, idx].plot([t_vent[end_i], t_vent[end_i]], 
                      [Paw_sel[end_i], Paw_max[idx]], 'c')


    axis[1, idx].plot(t_vent[P_occ_peaks[idx]], Paw_sel[P_occ_peaks[idx]], '*r')
    axis[1, idx].plot(t_vent[start_i], Paw_sel[start_i], '*r')
    axis[1, idx].plot(t_vent[end_i], Paw_sel[end_i], '*r')
    axis[1, idx].set_xlabel('t (s)')

axis[1, 0].set_ylabel('Pocc (cmH2O)')

# %% [markdown]
## 8. Plot the detected Pocc and sEAdi peaks

# %% [code]
# Plot entire selected time window with indicated peaks
# Paw:
fig_1, axis = plt.subplots(nrows=3, ncols=1, figsize=(12, 6), sharex=True)
axis[0].grid(True)
#   Paw signal
axis[0].plot([y / vent_sample_rate for y in range(len(Paw_sel))], Paw_sel)
#   Paw moving baseline
axis[0].plot([y / vent_sample_rate for y in range(len(Paw_sel))],
             P_rolling_baseline)
#   Detected peaks, and on- and offsets 
axis[0].plot(P_occ_peaks/vent_sample_rate, Paw_sel[P_occ_peaks], "x", color="r")
axis[0].plot(P_occ_starts / vent_sample_rate,
             P_rolling_baseline[P_occ_starts], '*r')
axis[0].plot(P_occ_ends / vent_sample_rate,
             P_rolling_baseline[P_occ_ends], '*r')
axis[0].set_ylabel('Paw (cmH2O)')

# V_vent:
V_vent = y_vent[2, int(start_vent_s):int(end_vent_s)]
axis[1].grid(True)
axis[1].plot([y / vent_sample_rate for y in range(len(V_vent))], V_vent)
axis[1].set_ylabel('V (mL)')

# sEAdi:
axis[2].grid(True)
N_samp = len(sEAdi[int(start_s):int(end_s)])
#   sEAdi signal
axis[2].plot([y / emg_sample_rate for y in range(N_samp)],
             sEAdi[int(start_s):int(end_s)])
#   Rolling baseline
axis[2].plot([y / emg_sample_rate for y in range(N_samp)],
             sEAdi_rolling_baseline_aug[:int(end_s)-int(start_s)])
#   Detected peaks, and on- and offsets 
axis[2].plot(sEAdi_occ_peaks/emg_sample_rate,
             y_di_RMS[sEAdi_occ_peaks], "x", color="r")
axis[2].plot(sEAdi_occ_starts_new/ emg_sample_rate,
             y_di_RMS[sEAdi_occ_starts_new], '*r')
axis[2].plot(sEAdi_occ_ends_new / emg_sample_rate,
             y_di_RMS[sEAdi_occ_ends_new], '*r')

axis[2].set_ylabel('sEAdi (uV)')
axis[2].set_xlabel('t (s)')
axis[2].set_ylim([0, 1.2*max(y_di_RMS[sEAdi_occ_peaks])])

# %% [code]
# Subplot per indicated peak

fig_2, axis = plt.subplots(nrows=2, ncols=max([len(
    P_occ_peaks),2]), figsize=(12, 6), sharex='col', sharey='row')

# Show EMG and Paw data for entire window
t_plot_start = np.min([[P_occ_starts / vent_sample_rate], 
                    [sEAdi_occ_starts_new / emg_sample_rate]], axis=0)[0] - 0.5
t_plot_end = np.max([[P_occ_ends / vent_sample_rate], 
                     [sEAdi_occ_ends_new / emg_sample_rate]], axis=0)[0] + 0.5

# Plot sEAdi
y_di_min = np.zeros((len(sEAdi_occ_peaks),))
for idx in range(len(sEAdi_occ_peaks)):
    start_i = sEAdi_occ_starts_new[idx]
    end_i = sEAdi_occ_ends_new[idx]
    start_plot_i = max([int(t_plot_start[idx] * emg_sample_rate), 0])
    end_plot_i = min([int(t_plot_end[idx] * emg_sample_rate), len(t_emg)])
    
    axis[0, idx].grid(True)
    #   ECG-RMS for reference 
    axis[0, idx].plot(t_emg[start_plot_i:end_plot_i], 
                      ecg_rms[start_plot_i+205:end_plot_i+205]/
                      max(ecg_rms[start_plot_i+205:end_plot_i+205])*
                      max(y_di_RMS[start_plot_i:end_i]), 
                      'tab:gray', linewidth=0.5)
    #   sEAdi signal
    axis[0, idx].plot(t_emg[start_plot_i:end_plot_i+1], 
                      y_di_RMS[start_plot_i:end_plot_i+1])
    #   Rolling baseline
    axis[0, idx].plot(t_emg[start_plot_i:end_plot_i+1],
                      sEAdi_rolling_baseline[start_plot_i:end_plot_i+1])
    #   Area under the baseline (AUB)
    baseline_start_i = max([0, sEAdi_occ_peaks[idx] - 5*emg_sample_rate])
    baseline_end_i = min(
        [len(y_di_RMS) - 1, sEAdi_occ_peaks[idx] + 5*emg_sample_rate])
    y_di_min[idx] = min(y_di_RMS[baseline_start_i:baseline_end_i])
    axis[0, idx].plot([t_emg[start_i], t_emg[end_i+1]], 
                      [y_di_min[idx], y_di_min[idx]], 'c')
    axis[0, idx].plot([t_emg[start_i], t_emg[start_i]], 
                      [y_di_RMS[start_i], y_di_min[idx]], 'c')
    axis[0, idx].plot([t_emg[end_i], t_emg[end_i]], 
                      [y_di_RMS[end_i], y_di_min[idx]], 'c')
    #   Detected peaks, and on- and offsets
    axis[0, idx].plot(t_emg[sEAdi_occ_peaks[idx]],
                      y_di_RMS[sEAdi_occ_peaks[idx]], '*r')
    axis[0, idx].plot(t_emg[start_i], y_di_RMS[start_i], '*r')
    axis[0, idx].plot(t_emg[end_i], y_di_RMS[end_i], '*r')
    axis[0, idx].set_ylim([0, 1.2*max(y_di_RMS[sEAdi_occ_peaks])])

axis[0, 0].set_ylabel('sEAdi (uV)')

# Plot Pocc
Paw_max = np.zeros((len(P_occ_peaks),))
for idx in range(len(P_occ_peaks)):
    start_i = P_occ_starts[idx]
    end_i = P_occ_ends[idx]
    start_plot_i = max([int(t_plot_start[idx] * vent_sample_rate), 0])
    end_plot_i = min(
        [int(t_plot_end[idx] * vent_sample_rate), len(t_vent)])

    axis[1, idx].grid(True)
    #   Paw signal
    axis[1, idx].plot(t_vent[start_plot_i:end_plot_i+1], 
                      Paw_sel[start_plot_i:end_plot_i+1])
    #   Moving baseline
    axis[1, idx].plot(t_vent[start_plot_i:end_plot_i+1],
                      P_rolling_baseline[start_plot_i:end_plot_i+1])    
    #   Area under the baseline (AUB) 
    baseline_start_i = max([0, P_occ_peaks[idx] - 5*vent_sample_rate])
    baseline_end_i = \
        min([len(Paw_sel) - 1, P_occ_peaks[idx] + 5*vent_sample_rate])
    Paw_max[idx] = max(P_rolling_baseline[baseline_start_i:baseline_end_i])

    axis[1, idx].plot([t_vent[start_i], t_vent[end_i+1]], 
                      [Paw_max[idx], Paw_max[idx]], 'c')
    axis[1, idx].plot([t_vent[start_i], t_vent[start_i]], 
                      [Paw_sel[start_i], Paw_max[idx]], 'c')
    axis[1, idx].plot([t_vent[end_i], t_vent[end_i]], 
                      [Paw_sel[end_i], Paw_max[idx]], 'c')
    #   Detected peaks, and on- and offsets
    axis[1, idx].plot(t_vent[P_occ_peaks[idx]], Paw_sel[P_occ_peaks[idx]], '*r')
    axis[1, idx].plot(t_vent[start_i], Paw_sel[start_i], '*r')
    axis[1, idx].plot(t_vent[end_i], Paw_sel[end_i], '*r')

    axis[1, idx].set_xlabel('t (s)')

axis[1, 0].set_ylabel('Pocc (cmH2O)')

# %% [markdown]
## 9. Calculate the NMCdi per Pocc

# %% [code]
# Calculate the electrical time product over sEAdi (ETPdi)

ETP_di_occs = np.zeros((len(sEAdi_occ_peaks),))
y_di_min = np.zeros((len(sEAdi_occ_peaks),))
ETP_di_baseline = np.zeros((len(sEAdi_occ_peaks),))
ETP_di_baseline_old = np.zeros((len(sEAdi_occ_peaks),))
for idx in range(len(sEAdi_occ_peaks)):
    start_i = sEAdi_occ_starts_new[idx]
    end_i = sEAdi_occ_ends_new[idx]

    # Area under the baseline (AUB)
    baseline_start_i = max([0, sEAdi_occ_peaks[idx] - 5*emg_sample_rate])
    baseline_end_i = min(
        [len(y_di_RMS) - 1, sEAdi_occ_peaks[idx] + 5*emg_sample_rate])
    y_di_min[idx] = min(y_di_RMS[baseline_start_i:baseline_end_i])

    
    ETP_di_baseline[idx] = np.trapz(
        sEAdi_rolling_baseline_aug[start_i:end_i+1] 
        - y_di_min[idx], dx=1/emg_sample_rate
    )

    ETP_di_baseline_old[idx] = np.trapz(
        sEAdi_rolling_baseline[start_i:end_i+1] - y_di_min[idx],
        dx=1/emg_sample_rate
    )

    # EMG Time Product (ETP) diaphragm
    ETP_di_occs[idx] = np.trapz(
        y_di_RMS[start_i:end_i+1] 
        - sEAdi_rolling_baseline_aug[start_i:end_i+1],
        dx=1/emg_sample_rate
    ) + ETP_di_baseline[idx]

# %% [code]
# Calculate the pressure time products (PTPocc) over the detected Poccs 
PTP_occs = np.zeros((len(P_occ_peaks),))
Paw_max = np.zeros((len(P_occ_peaks),))
PTP_occ_baseline = np.zeros((len(P_occ_peaks),))
for idx in range(len(P_occ_peaks)):
    start_i = P_occ_starts[idx]
    end_i = P_occ_ends[idx]
    
    # Area above the Paw baseline
    baseline_start_i = max([0, P_occ_peaks[idx] - 5*vent_sample_rate])
    baseline_end_i = \
        min([len(Paw_sel) - 1, P_occ_peaks[idx] + 5*vent_sample_rate])
    Paw_max[idx] = max(P_rolling_baseline[baseline_start_i:baseline_end_i])
    
    PTP_occ_baseline[idx] = np.trapz(
        Paw_max[idx] - P_rolling_baseline[start_i:end_i+1],
        dx=1/vent_sample_rate
    )

    # Pressure Time Product (PTP) occlusion
    PTP_occs[idx] = np.abs(np.trapz(
        Paw_sel[start_i:end_i+1]-P_rolling_baseline[start_i:end_i+1],
        dx=1/vent_sample_rate
    )) + PTP_occ_baseline[idx]

# %% [code]
# Calculate the neuromuscular coupling of the diaphragm (NMCdi)
NMC_di = np.abs(PTP_occs)/ETP_di_occs

# %% [markdown]
## 10. Evaluate the quality of the Pocc and sEAdi peaks

# %% [markdown]
10.a Successively occluded breaths

# %% [code]
# Detect Pocc with no supported breaths in between.
#   Supported breaths identification
V_t = y_vent[2, int(start_vent_s):int(end_vent_s)]
treshold = 0.25 * np.percentile(V_t, 90)
prominence = 0.10 * np.percentile(V_t, 90)
width = 0.25 * vent_sample_rate
resp_efforts_volume_1, _ = scipy.signal.find_peaks(
    V_t, height=treshold, prominence=prominence, width=width)

treshold = 0.5 * np.percentile(V_t[resp_efforts_volume_1], 90)
prominence = 0.5 * np.percentile(V_t, 90)
width = 0.25 * vent_sample_rate
resp_efforts_volume, _ = scipy.signal.find_peaks(
    V_t, height=treshold, prominence=prominence, width=width)

#   Check for in-between supported breaths
double_dips = np.zeros((len(P_occ_peaks),))
for idx in range(len(P_occ_peaks)):
    if idx > 0 :
        # Check for supported breaths in between two Poccs
        intermediate_breaths = np.equal(
            (P_occ_peaks[idx-1] < resp_efforts_volume  ), 
            (resp_efforts_volume < P_occ_peaks[idx]))
        
        # If no supported breaths are detected in between, a 'double dip' is 
        # detected
        if len(intermediate_breaths[intermediate_breaths == True]) > 0:
            double_dips[idx] = False
        else:
            double_dips[idx] = True
    else:
        double_dips[idx] = False

# %% [code]
# Plot in-between supported breaths.
# Paw:
fig_1, axis = plt.subplots(nrows=3, ncols=1, figsize=(12, 6), sharex=True)
axis[0].grid(True)
#   Paw signal
axis[0].plot([y / vent_sample_rate for y in range(len(Paw_sel))], Paw_sel)
#   Moving baseline
axis[0].plot([y / vent_sample_rate for y in range(len(Paw_sel))],
             P_rolling_baseline)
#   Detected peaks, and on- and offsets
axis[0].plot(P_occ_peaks/vent_sample_rate, Paw_sel[P_occ_peaks], "x", color="r")
axis[0].plot(P_occ_starts / vent_sample_rate,
             P_rolling_baseline[P_occ_starts], '*r')
axis[0].plot(P_occ_ends / vent_sample_rate,
             P_rolling_baseline[P_occ_ends], '*r')
axis[0].set_ylabel('Paw (cmH2O)')

# V_vent:
axis[1].grid(True)
axis[1].plot([y / vent_sample_rate for y in range(len(Paw_sel))], V_t)
axis[1].set_ylabel('V (mL)')

#   Label supported breaths between Poccs with a green 'x'. Poccs that are not 
#   followed by a supported breaths are labeled as 'double dip' in the previous 
#   cell.
for idx in range(len(P_occ_peaks)):
    if idx > 0 :
        intermediate_breaths = np.equal(
            (P_occ_peaks[idx-1] < resp_efforts_volume  ), 
            (resp_efforts_volume < P_occ_peaks[idx]))
        axis[1].plot(
            resp_efforts_volume[intermediate_breaths]/vent_sample_rate, 
            V_vent[resp_efforts_volume[intermediate_breaths]], "x", color="g")

# sEAdi:
axis[2].grid(True)
N_samp = len(sEAdi[int(start_s):int(end_s)])
#   sEAdi signal
axis[2].plot([y / emg_sample_rate for y in range(N_samp)],
             sEAdi[int(start_s):int(end_s)])
#   Moving baseline
axis[2].plot([y / emg_sample_rate for y in range(N_samp)],
             sEAdi_rolling_baseline_aug[:int(end_s)-int(start_s)])
#   Detected peaks, and on- and offsets
axis[2].plot(sEAdi_occ_peaks/emg_sample_rate,
             y_di_RMS[sEAdi_occ_peaks], "x", color="r")
axis[2].plot(sEAdi_occ_starts_new/ emg_sample_rate,
             y_di_RMS[sEAdi_occ_starts_new], '*r')
axis[2].plot(sEAdi_occ_ends_new / emg_sample_rate,
             y_di_RMS[sEAdi_occ_ends_new], '*r')
axis[2].set_ylabel('sEAdi (uV)')
axis[2].set_xlabel('t (s)')
axis[2].set_ylim([0, 1.2*max(y_di_RMS[sEAdi_occ_peaks])])

# %% [markdown]
10.b Pocc release quality

# %% [code]
# Evaluate Pocc quality according to Paw 10th and 90th percentile of the upslope
t_vent = np.array(t_vent)

n_bins = 20
dP_up_10 = np.zeros((len(P_occ_peaks),))
dP_up_90 = np.zeros((len(P_occ_peaks),))
dP_up_90_norm = np.zeros((len(P_occ_peaks),))
for idx in range(len(P_occ_peaks)):

    start_i = P_occ_starts[idx]
    end_i = P_occ_ends[idx]

    dP_up_10[idx] = np.percentile(
        Paw_sel[P_occ_peaks[idx]+1:end_i]-Paw_sel[P_occ_peaks[idx]:end_i-1], 10)
    dP_up_90[idx] = np.percentile(
        Paw_sel[P_occ_peaks[idx]+1:end_i]-Paw_sel[P_occ_peaks[idx]:end_i-1], 90)
    
    dP_up_90_norm[idx] = dP_up_90[idx] / np.sqrt(PTP_occs[idx])


# %% [markdown]
10.c Interpeak time for ECG and sEAdi peaks 

# %% [code]
# Determine electrophysiological interpeak distance
t_delta_ecg_med = np.median(np.array(t_emg)[ECG_peaks[1:]] 
                            - np.array(t_emg)[ECG_peaks[:-1]])
t_delta_di_med = np.median(np.array(t_emg)[EMG_peaks_di[1:]] 
                           - np.array(t_emg)[EMG_peaks_di[:-1]])

# %% [markdown]
10.d sEAdi signal-to-noise ratio (SNR)

# %% [code]
# Calculate signal-to-noise ratios. 
#   As the true signal and noise are not known,
#   the SNR is estimated as the maximum divided by the median of the moving 
#   baseline in a 1 s window around the peak.

SNR_di = feat.snr_pseudo(
    src_signal=sEAdi[int(start_s):int(end_s)], 
    peaks=sEAdi_occ_peaks, 
    baseline=sEAdi_rolling_baseline_aug[:int(end_s)-int(start_s)]
)

# %% [markdown]
10.e Area under the baseline

# %% [code]
# Plot the Area Under the Baseline (AUB) 
# NB1 AUB is calculated above in step 9.
# NB2 AUB is plotted in cyan 

fig_2, axis = plt.subplots(nrows=2, ncols=max([len(
    P_occ_peaks),2]), figsize=(12, 6), sharex='col', sharey='row')

# Show EMG and Paw data for entire window
t_plot_start = np.min([[P_occ_starts / vent_sample_rate], 
                    [sEAdi_occ_starts_new / emg_sample_rate]], axis=0)[0] - 0.5
t_plot_end = np.max([[P_occ_ends / vent_sample_rate], 
                     [sEAdi_occ_ends_new / emg_sample_rate]], axis=0)[0] + 0.5

# Plot sEAdi
for idx in range(len(sEAdi_occ_peaks)):
    start_i = sEAdi_occ_starts_new[idx]
    end_i = sEAdi_occ_ends_new[idx]
    start_plot_i = max([int(t_plot_start[idx] * emg_sample_rate), 0])
    end_plot_i = min([int(t_plot_end[idx] * emg_sample_rate), len(t_emg)])
    
    axis[0, idx].grid(True)
    #   ECG-RMS for reference 
    axis[0, idx].plot(t_emg[start_plot_i:end_plot_i], 
                      ecg_rms[start_plot_i+205:end_plot_i+205]/
                      max(ecg_rms[start_plot_i+205:end_plot_i+205])*
                      max(y_di_RMS[start_plot_i:end_i]), 
                      'tab:gray', linewidth=0.5)
    #   sEAdi signal
    axis[0, idx].plot(t_emg[start_plot_i:end_plot_i+1], 
                      y_di_RMS[start_plot_i:end_plot_i+1])
    #   Rolling baseline
    axis[0, idx].plot(t_emg[start_plot_i:end_plot_i+1],
                      sEAdi_rolling_baseline[start_plot_i:end_plot_i+1])
    #   Area under the baseline (AUB)
    axis[0, idx].plot([t_emg[start_i], t_emg[end_i+1]], 
                      [y_di_min[idx], y_di_min[idx]], 'c')
    axis[0, idx].plot([t_emg[start_i], t_emg[start_i]], 
                      [y_di_RMS[start_i], y_di_min[idx]], 'c')
    axis[0, idx].plot([t_emg[end_i], t_emg[end_i]], 
                      [y_di_RMS[end_i], y_di_min[idx]], 'c')
    #   Detected peaks, and on- and offsets
    axis[0, idx].plot(t_emg[sEAdi_occ_peaks[idx]],
                      y_di_RMS[sEAdi_occ_peaks[idx]], '*r')
    axis[0, idx].plot(t_emg[start_i], y_di_RMS[start_i], '*r')
    axis[0, idx].plot(t_emg[end_i], y_di_RMS[end_i], '*r')
    axis[0, idx].set_ylim([0, 1.2*max(y_di_RMS[sEAdi_occ_peaks])])

axis[0, 0].set_ylabel('sEAdi (uV)')

# Plot Pocc
for idx in range(len(P_occ_peaks)):
    start_i = P_occ_starts[idx]
    end_i = P_occ_ends[idx]
    start_plot_i = max([int(t_plot_start[idx] * vent_sample_rate), 0])
    end_plot_i = min(
        [int(t_plot_end[idx] * vent_sample_rate), len(t_vent)])

    axis[1, idx].grid(True)
    #   Paw signal
    axis[1, idx].plot(t_vent[start_plot_i:end_plot_i+1], 
                      Paw_sel[start_plot_i:end_plot_i+1])
    #   Moving baseline
    axis[1, idx].plot(t_vent[start_plot_i:end_plot_i+1],
                      P_rolling_baseline[start_plot_i:end_plot_i+1])    
    #   Area under the baseline (AUB) 
    axis[1, idx].plot([t_vent[start_i], t_vent[end_i+1]], 
                      [Paw_max[idx], Paw_max[idx]], 'c')
    axis[1, idx].plot([t_vent[start_i], t_vent[start_i]], 
                      [Paw_sel[start_i], Paw_max[idx]], 'c')
    axis[1, idx].plot([t_vent[end_i], t_vent[end_i]], 
                      [Paw_sel[end_i], Paw_max[idx]], 'c')
    #   Detected peaks, and on- and offsets
    axis[1, idx].plot(t_vent[P_occ_peaks[idx]], Paw_sel[P_occ_peaks[idx]], '*r')
    axis[1, idx].plot(t_vent[start_i], Paw_sel[start_i], '*r')
    axis[1, idx].plot(t_vent[end_i], Paw_sel[end_i], '*r')

    axis[1, idx].set_xlabel('t (s)')

axis[1, 0].set_ylabel('Pocc (cmH2O)')

# %% [markdown]
10.e Waveform morphology

# %% [code]
# Evaluate sEAdi peak quality according to waveform morphology
# NB1 Absolute bell error is calculated above in step 9.
# NB2 The fitted bell curve is plotted in green 

# Define the bell-curve function
def func(x, a, b, c):
    return a * np.exp(-(x-b)**2 / c**2)

# Evaluate bell-curve error of sEAdidi peaks
ETP_di_bell_error = np.zeros((len(sEAdi_occ_peaks),))
for idx in range(len(sEAdi_occ_peaks)):
    start_i = sEAdi_occ_starts_new[idx]
    end_i = sEAdi_occ_ends_new[idx]
    
    baseline_start_i = max([0, sEAdi_occ_peaks[idx] - 5*emg_sample_rate])
    baseline_end_i = min(
        [len(y_di_RMS) - 1, sEAdi_occ_peaks[idx] + 5*emg_sample_rate])
    y_di_min[idx] = min(y_di_RMS[baseline_start_i:baseline_end_i])

    # Too little samples to fit parameters to --> Add additional datapoints
    if end_i - start_i < 3:
        plus_idx = 3 - (end_i - start_i)
    else:
        plus_idx = 0
    popt, pcov = curve_fit(func, 
                    t_emg[start_i:end_i+1], 
                    y_di_RMS[start_i:end_i+1]-y_di_min[idx],
                    bounds=([0., t_emg[sEAdi_occ_peaks[idx]]-0.5, 0.], 
                            [60., t_emg[sEAdi_occ_peaks[idx]]+0.5, 0.5])
                    )

    ETP_di_bell_error[idx] = np.trapz(
        np.sqrt((y_di_RMS[start_i:end_i+1] - 
        (func(t_emg[start_i:end_i+1], *popt)+y_di_min[idx])) **2),
        dx=1/emg_sample_rate
    )

# %% [code]
# Plot sEAdi peak quality according to waveform morphology

fig_3, axis = plt.subplots(nrows=2, ncols=max([len(
    P_occ_peaks), 2]), figsize=(12, 6), sharex='col', sharey='row')

# Show EMG and Paw data for entire window
t_plot_start = np.min([[P_occ_starts / vent_sample_rate], 
                    [sEAdi_occ_starts_new/ emg_sample_rate]], axis=0)[0] - 0.5
t_plot_end = np.max([[P_occ_ends / vent_sample_rate], 
                     [sEAdi_occ_ends_new / emg_sample_rate]], axis=0)[0] + 0.5


# Define the bell-curve function
def func(x, a, b, c):
    return a * np.exp(-(x-b)**2 / c**2)

# Plot bell-curve error of sEAdi peaks
# ETP_di_bell_error = np.zeros((len(sEAdi_occ_peaks),))
for idx in range(len(sEAdi_occ_peaks)):
    start_i = sEAdi_occ_starts_new[idx]
    end_i = sEAdi_occ_ends_new[idx]
    start_plot_i = max([int(t_plot_start[idx] * emg_sample_rate), 0])
    end_plot_i = min([int(t_plot_end[idx] * emg_sample_rate), len(y_di_RMS)-1])
    
    baseline_start_i = max([0, sEAdi_occ_peaks[idx] - 5*emg_sample_rate])
    baseline_end_i = min(
        [len(y_di_RMS) - 1, sEAdi_occ_peaks[idx] + 5*emg_sample_rate])
    y_di_min[idx] = min(y_di_RMS[baseline_start_i:baseline_end_i])

    # Too little samples to fit parameters to --> Add additional datapoints
    if end_i - start_i < 3:
        plus_idx = 3 - (end_i - start_i)
    else:
        plus_idx = 0
    popt, pcov = curve_fit(func, 
                    t_emg[start_i:end_i+1], 
                    y_di_RMS[start_i:end_i+1]-y_di_min[idx],
                    bounds=([0., t_emg[sEAdi_occ_peaks[idx]]-0.5, 0.], 
                            [60., t_emg[sEAdi_occ_peaks[idx]]+0.5, 0.5])
                    )

    # Plot the fitted bell-curve relative to the sEAdi peak
    axis[0, idx].grid(True)
    # ECG-RMS for reference
    axis[0, idx].plot(t_emg[start_plot_i:end_plot_i], 
                      ecg_rms[start_plot_i+205:end_plot_i+205]/
                      max(ecg_rms[start_plot_i+205:end_plot_i+205])*
                      max(y_di_RMS[start_plot_i:end_i]), 
                      'tab:gray', linewidth=0.5)
    # sEAdi
    axis[0, idx].plot(t_emg[start_plot_i:end_plot_i+1], 
                      y_di_RMS[start_plot_i:end_plot_i+1])
    # sEAdi moving baseline
    axis[0, idx].plot(t_emg[start_plot_i:end_plot_i+1],
                      sEAdi_rolling_baseline_aug[start_plot_i:end_plot_i+1])
    # sEAdi peak, on- and off-set
    axis[0, idx].plot(t_emg[sEAdi_occ_peaks[idx]],
                      y_di_RMS[sEAdi_occ_peaks[idx]], '*r')
    axis[0, idx].plot(t_emg[start_i], y_di_RMS[start_i], '*r')
    axis[0, idx].plot(t_emg[end_i], y_di_RMS[end_i], '*r')
    # Fitted bell-curve in green
    axis[0, idx].plot(t_emg[start_plot_i:end_plot_i+1], 
                      func(t_emg[start_plot_i:end_plot_i+1], *popt)
                      + y_di_min[idx], 'g')
    

    axis[0, idx].set_ylim([0, 1.2*max(y_di_RMS[sEAdi_occ_peaks])])

axis[0, 0].set_ylabel('sEAdi (uV)')

# Plot Paw
# PTP_occ_bell_error = np.zeros((len(sEAdi_occ_peaks),))
for idx in range(len(P_occ_peaks)):
    start_i = P_occ_starts[idx]
    end_i = P_occ_ends[idx]
    start_plot_i = max([int(t_plot_start[idx] * vent_sample_rate), 0])
    end_plot_i = min(
        [int(t_plot_end[idx] * vent_sample_rate), len(Paw_sel)-1])
    
    # Plot the fitted bell-curve relative to the Pocc peak
    axis[1, idx].grid(True)
    # Pocc peak with detected on- and offset and peak in red 
    axis[1, idx].plot(t_vent[start_plot_i:end_plot_i+1], 
                      Paw_sel[start_plot_i:end_plot_i+1])
    # Pocc moving baseline
    axis[1, idx].plot(t_vent[start_plot_i:end_plot_i+1],
                      P_rolling_baseline[start_plot_i:end_plot_i+1])
    # Pocc peak, on- and offset
    axis[1, idx].plot(t_vent[P_occ_peaks[idx]], Paw_sel[P_occ_peaks[idx]], '*r')
    axis[1, idx].plot(t_vent[start_i], Paw_sel[start_i], '*r')
    axis[1, idx].plot(t_vent[end_i], Paw_sel[end_i], '*r')
    axis[1, idx].set_xlabel('t (s)')

axis[1, 0].set_ylabel('Paw (cmH2O)')

print(ETP_di_bell_error)

# %% [markdown]
## 11. Add the outcome data to a dataframe

# %% [code]
# Store the output parameters in a dataframe (~ table)
columns_now = ['patient', 'measurement', 'PEEP_set', 
                   'PTP_occs', 'ETP_di_occs', 'NMC_di', 
                   'SNR_di', 'PTP_occ_baseline', 'ETP_di_baseline', 
                   'ETP_di_baseline_old', 'ETP_di_bell_SE',
                   't_delta_di_med', 't_delta_ecg_med', 
                   't_Pocc_peak', 't_Pocc_start', 't_Pocc_end',
                   't_di_peak', 't_di_start', 't_di_end',
                   'dP_up_10', 'dP_up_90', 'dP_up_90_norm', 'double_dip'
               ]

df = pd.DataFrame(big_data_list, columns=columns_now)

if len(df[df['measurement'] == PEEP_step_chosen]) == 0:
    for idx in range(len(PTP_occs)):
        data_now = [patient, PEEP_step_chosen, PEEP_set, PTP_occs[idx],
                    ETP_di_occs[idx], NMC_di[idx],
                    SNR_di[idx],
                    PTP_occ_baseline[idx], ETP_di_baseline[idx], 
                    ETP_di_baseline_old[idx], ETP_di_bell_error[idx], 
                    t_delta_di_med, t_delta_ecg_med,
                    P_occ_peaks[idx]/vent_sample_rate, 
                    P_occ_starts[idx]/vent_sample_rate, 
                    P_occ_ends[idx]/vent_sample_rate,
                    sEAdi_occ_peaks[idx]/emg_sample_rate, 
                    sEAdi_occ_starts_new[idx]/emg_sample_rate, 
                    sEAdi_occ_ends_new[idx]/emg_sample_rate,
                    dP_up_10[idx], dP_up_90[idx], dP_up_90_norm[idx], 
                    double_dips[idx],
                    ]
        
        big_data_list.append(data_now)
        df = pd.DataFrame(big_data_list, columns=columns_now)

df

# %% [code]
# Generate read-me text file describing the used settings during analysis
if gate_twice == True:
    N_gated = 2
else:
    N_gated = 1

context = (patient + ' / ' + measurement_date + ' / ' + PEEP_step_chosen + '\n'
        +'t_start: ' + str(start) + ' s' + '\n'
        +'t_end: ' + str(end) + ' s' + '\n'
        +'gate_width: ' + str(int(gate_width*1000)) + ' ms' + '\n'
        +'gate_threshold: ' + str(peak_fraction) + '' + '\n'
        +'gate_ECG_shift: ' + str(ECG_shift) + ' samples' + '\n'
        +'time_shift: ' + str(time_shift_default) + ' s' + '\n'
        +'P_occ_prominence_factor: ' + str(P_occ_prominence_factor) 
        + '' + '\n'
        +'sEAdi_prominence_factor: ' + str(sEAdi_prominence_factor) 
        + '' + '\n'
        +'PEEP_set: ' + str(PEEP_set) + '' + '\n' \
        +'N_gated: ' + str(N_gated) + '' + '\n' \
        +'augmented_percentile: ' + str(augmented_perc) + ' %' + '\n'
        +'analysis_date: ' + str(datetime.now()) + ''
        )

print(context)

# %% [code]
if len(set(df['PEEP_set'].values)) < 4:
    print('PEEP step ' + str(PEEP_step_chosen) + ' (' + 
          str(len(set(df['PEEP_set'].values))) + '/4) is successfully evaluated' 
          + 'and stored. Run the next PEEP step, starting at step 2C.')
elif len(set(df['PEEP_set'].values)) == 4:
    print('All 4 PEEP steps are evaluated. You may continue to step 12!')

# %% [markdown]
## 12. Plot the NMCdi versus PEEP

# %% [code]
# Print the calculated PTPocc, ETPdi and NMCdi
output_fields = ['measurement', 'PEEP_set', 'PTP_occs', 'ETP_di_occs', 
               'NMC_di']
output_df = df[output_fields]

# %% [code]
# Plot the all NMCdi values, permissible and impermissible
bp = df.plot.scatter('PEEP_set', 'NMC_di')
bp.set_ylabel('NMC_di (cmH2O/uV)')
bp.set_xlabel('PEEP (cmH2O)')
bp.set_title('Absolute NMCdi')
ylims = bp.set_ylim()
bp.set_ylim((0, ylims[1]))

# %% [code]
cut_off_keys = ['strictness', 'double_dip', 'dP_up_10', 'dP_up_90', 
                'dP_up_90_norm', 't_delta_di_relative', 'SNR_di', 
                'ETP_di_AUB_relative', 'ETP_di_bell_relative']
cut_off_values = np.array([['strict', 0, 0.0, 2.0, 0.8, 1.1, 1.75, 0.3, 0.25],
                          ['tolerant', 0, 0.0, 2.0, 0.8, 1.1, 1.4, 0.4, 0.3]])

cut_off_df = pd.DataFrame(cut_off_values, columns=cut_off_keys)

# %% [code]
# Determine whether occlusions meet the strict and tolerant quality criteria

# Extract the criteria values and normalise if necessary
quality_fields_temp = ['measurement', 'double_dip', 'dP_up_10', 'dP_up_90', 
                       'dP_up_90_norm', 't_delta_di_med', 't_delta_ecg_med', 
                       'SNR_di', 'ETP_di_baseline', 'ETP_di_bell_SE']
quality_df_temp = df[quality_fields_temp]
quality_df_temp = quality_df_temp.assign(t_delta_di_relative=
                                            quality_df_temp['t_delta_di_med'] / 
                                            quality_df_temp['t_delta_ecg_med'])
quality_df_temp = quality_df_temp.assign(ETP_di_AUB_relative=
                                            quality_df_temp['ETP_di_baseline'] / 
                                            output_df['ETP_di_occs'])
quality_df_temp = quality_df_temp.assign(ETP_di_bell_relative=
                                            quality_df_temp['ETP_di_bell_SE'] / 
                                            output_df['ETP_di_occs'])

quality_fields = ['measurement', 'double_dip', 'dP_up_10', 'dP_up_90', 
                  'dP_up_90_norm', 't_delta_di_relative', 'SNR_di', 
                  'ETP_di_AUB_relative', 'ETP_di_bell_relative']
quality_df = quality_df_temp[quality_fields]

quality_df_bool_fields = ['double_dip', 'Pocc', 'T_di', 'SNR_di', 
                  'AUB_di', 'Bell_di']

# Dataframes stating whether a manoeuvres passes the Strict criteria
cut_off_keys_sel = ['double_dip', 'dP_up_10', 'dP_up_90', 
                    'dP_up_90_norm', 't_delta_di_relative', 'SNR_di', 
                    'ETP_di_AUB_relative', 'ETP_di_bell_relative']
comp_mat_strict = np.matlib.repmat(
    cut_off_df.loc[cut_off_df['strictness'] == 'strict', 
                   cut_off_keys_sel].to_numpy(dtype=np.float32),
    m = len(quality_df),
    n = 1
)
quality_df_bool_data_strict = \
    (quality_df[cut_off_keys_sel].values <= comp_mat_strict)
quality_df_bool_data_strict[:, [1, 4, 5]] = \
    quality_df_bool_data_strict[:, [1, 4, 5]] == False
quality_df_bool_data_strict[:, 2] = np.prod(quality_df_bool_data_strict[:, 2:5],
                                            axis=1)
quality_df_bool_data_strict = np.delete(quality_df_bool_data_strict, 
                                        [3, 4],
                                        axis = 1)
quality_df_bool_strict = pd.DataFrame(quality_df_bool_data_strict, 
                                columns=quality_df_bool_fields)
quality_df_bool_strict = quality_df_bool_strict.assign(
    measurement=quality_df['measurement'])

# Dataframes stating whether a manoeuvres passes the Tolerant criteria 
comp_mat_tolerant = np.matlib.repmat(
    cut_off_df.loc[cut_off_df['strictness'] == 'tolerant', 
                   cut_off_keys_sel].to_numpy(dtype=np.float32),
    m = len(quality_df),
    n = 1
)
quality_df_bool_data_tolerant = \
    (quality_df[cut_off_keys_sel].values <= comp_mat_tolerant)
quality_df_bool_data_tolerant[:, [1, 4, 5]] = \
    quality_df_bool_data_tolerant[:, [1, 4, 5]] == False
quality_df_bool_data_tolerant[:, 2] = np.prod(
    quality_df_bool_data_tolerant[:, 2:5],
    axis=1)
quality_df_bool_data_tolerant = np.delete(quality_df_bool_data_tolerant, 
                                        [3, 4],
                                        axis = 1)
quality_df_bool_tolerant = pd.DataFrame(quality_df_bool_data_tolerant, 
                                columns=quality_df_bool_fields)
quality_df_bool_tolerant = quality_df_bool_tolerant.assign(
    measurement=quality_df['measurement'])

print('Strict:\n', quality_df_bool_tolerant, 
      '\nTolerant:\n', quality_df_bool_tolerant)

# %% [code]
# Normalise the ETPdi, PTPocc and NMCdi values relative to PEEP = 9 cmH2O:
PEEP_norm = 9
if len(set(df.loc[df['PEEP_set'] == PEEP_norm, 'PEEP_set'].values)) != 1:
    print('Warning: PEEP = ', PEEP_norm, ' cmH2O is not available yet. ',
          'Run that dataset first!')
else:
    # Strict
    PTP_PEEP9_strict = np.median(output_df.loc[
        quality_df_bool_strict.all(axis=1).values
        & (df['PEEP_set'] == PEEP_norm), 
        'PTP_occs']
    )
    ETP_PEEP9_strict = np.median(output_df.loc[
        quality_df_bool_strict.all(axis=1).values
        & (df['PEEP_set'] == PEEP_norm), 
        'ETP_di_occs']
    )
    output_df = output_df.assign(PTP_norm_strict=
                     output_df['PTP_occs'] / PTP_PEEP9_strict)
    output_df = output_df.assign(ETP_norm_strict=
                     output_df['ETP_di_occs'] / ETP_PEEP9_strict)
    output_df = output_df.assign(NMC_di_norm_strict=
                     output_df['PTP_norm_strict'] / 
                     output_df['ETP_norm_strict'])
    # Tolerant
    PTP_PEEP9_tolerant = np.median(output_df.loc[
        quality_df_bool_tolerant.all(axis=1).values
        & (df['PEEP_set'] == PEEP_norm), 
        'PTP_occs']
    )
    ETP_PEEP9_tolerant = np.median(output_df.loc[
        quality_df_bool_tolerant.all(axis=1).values
        & (df['PEEP_set'] == PEEP_norm), 
        'ETP_di_occs']
    )
    output_df = output_df.assign(PTP_norm_tol=
                     output_df['PTP_occs'] / PTP_PEEP9_tolerant)
    output_df = output_df.assign(ETP_norm_tol=
                     output_df['ETP_di_occs'] / ETP_PEEP9_tolerant)
    output_df = output_df.assign(NMC_di_norm_tol=
                     output_df['PTP_norm_tol'] / output_df['ETP_norm_tol'])

print(output_df)

# %% [code]
# Plot the normalised NMCdi values, permissible according to the tolerant 
# criteria
if len(set(df['PEEP_set'].values)) < 4:
    print('Warning: Not 4 PEEP settings evaluated yet!')
else:
    passed_all_tolerant_crit = quality_df_bool_tolerant.all(axis=1)

    bp = output_df[passed_all_tolerant_crit].plot.scatter('PEEP_set', 
                                                   'NMC_di_norm_tol')
    bp.set_ylabel('Normalised NMC_di (.)')
    bp.set_xlabel('PEEP (cmH2O)')
    bp.set_title('Normalised')
    ylims = bp.set_ylim()
    bp.set_ylim((0, ylims[1]))

# %% [code]
# Plot the normalised NMCdi values, permissible according to the tolerant 
# criteria
if len(set(df['PEEP_set'].values)) < 4:
    print('Warning: Not 4 PEEP settings evaluated yet!')
else:
    passed_all_tolerant_crit = quality_df_bool_strict.all(axis=1)

    bp = output_df[passed_all_tolerant_crit].plot.scatter('PEEP_set', 
                                                   'NMC_di_norm_strict')
    bp.set_ylabel('Normalised NMC_di (.)')
    bp.set_xlabel('PEEP (cmH2O)')
    bp.set_title('Normalised')
    ylims = bp.set_ylim()
    bp.set_ylim((0, ylims[1]))
